# Supplementary material for: Differential Cardiotoxicity of Ibrutinib Versus Chemoimmunotherapy in Chronic Lymphocytic Leukemia: A Population-Based Study
Source: J Clin Med. 2024 Dec 9;13(23):7492. doi: 10.3390/jcm13237492 (PMC11641840; doi:10.3390/jcm13237492)
Supplement: Supplementary file 1 [file jcm-13-07492-s001.zip]

Archive with 1 entries (1 files):
- jcm-3321631-supplementary.pdf
